# Supplementary material for: Rapid detection of SARS-CoV-2 with CRISPR-Cas12a
Source: PLoS Biol. 2020 Dec 15;18(12):e3000978. doi: 10.1371/journal.pbio.3000978 (PMC7737895; doi:10.1371/journal.pbio.3000978)
Supplement: S1 Data — (XLSX) [file pbio.3000978.s007.xlsx]

## Sheet: Data for Fig 2
Data for Fig 2a, kinetics of primer screening for ORF1ab gene							Data for Fig 2b, endpoint measurement for ORF1ab gene							Data for Fig 2c, kinetics of primer screening for ORF1ab gene						Data for Fig 2d, endpoint measurement of primer screening for ORF1ab gene							Data for Fig 2e, kinetics of primer screening for N gene					Data for Fig 2f, endpoint measurement of primer screening for N gene						Data for Fig 2g, kinetics of primer screening for N gene						Data for Fig 2h, endpoint measurement of primer screening for N gene
A single replicate was measured in a single experiment							Three repeates were performed each with one replicate							A single replicate was measured in a single experiment						Three repeates were performed each with one replicate							A single replicate was measured in a single experiment					Three repeates were performed each with one replicate						A single replicate was measured in a single experiment						Three repeates were performed each with one replicate
Time (min)	F1+R2	F2+R2	F3+R2	F4+R2	F5+R2		F1+R2	F2+R2	F3+R2	F4+R2	F5+R2		Time (min)	F5+R1	F5+R2	F5+R3	F5+R4	F5+R5		F5+R1	F5+R2	F5+R3	F5+R4	F5+R5			Time (min)	N-F1+R1	N-F1+R2	N-F1+R3		N-F1+R1	N-F1+R2	N-F1+R3				Time (min)	N-F1+R2	N-F2+R2	N-F3+R2	N-F4+R2		N-F1+R2	N-F2+R2	N-F3+R2	N-F4+R2
0	116569	110579	114443	120407	117930		222610	143209	162116	227183	274922		0	137937	133718	130598	128001	128326		301757	286134	273871	279057	275887			0	102331	109152	115194		242706	222017	170782				0	115209	120194	123133	124296		269575	238194	273030	291990
1	122117	109372	117967	123697	124116		203541	135721	157683	224583	286451		1	144734	146879	143599	146987	133956		325761	295473	297463	310457	314275			1	105735	112256	112822		224862	254934	201795				1	120417	123553	128663	134185		235784	225793	285462	321865
2	127865	113934	116748	125881	130860		251278	184539	179632	165427	348265		2	150493	154145	143066	150311	151959		375126	315496	325862	324867	325478			2	109996	113314	113841		207862	267415	215460				2	128727	122236	135432	146266		284631	245876	257328	335472
3	129170	113295	116596	138354	145201								3	165396	162071	161447	163144	166816									3	123102	116756	113842								3	135956	128954	144450	151428
4	142871	113220	120530	150929	154228								4	182256	169320	172368	178648	180026									4	130611	126704	120457								4	153625	143330	151456	165744
5	154683	122642	128160	156697	171301								5	202666	186323	182643	191767	190850									5	137037	134088	118461								5	164730	151058	167512	183691
6	165984	120624	141014	174717	182768								6	215817	206821	202543	204532	208879									6	156280	148901	129545								6	179543	164134	182474	195353
7	175711	126850	139667	180363	210119								7	238458	224854	225193	224913	221609									7	169710	160175	140122								7	201526	179879	205115	223406
8	192671	129124	148334	204745	227396								8	258581	245836	238570	247596	243952									8	191970	177248	146059								8	223063	198899	221462	245584
9	209125	136752	159670	222576	248419								9	273674	268737	249645	258726	254718									9	213875	200181	150771								9	253197	216768	240343	269552
10	222610	143209	162116	227183	274922								10	301757	286134	273871	279057	275887									10	242706	222017	170782								10	269575	238194	273030	291990
11	241183	151550	177435	259102	301795								11	315997	306652	291796	304173	298657									11	273518	248960	174734								11	296263	260033	291864	325542
12	254478	159357	180869	271986	324982								12	332547	325732	308057	327247	310806									12	300776	283142	208224								12	320940	279859	325671	364943
13	278610	171260	195888	290536	348787								13	359875	345627	339195	351656	332489									13	338901	314550	216041								13	357152	314087	351796	394294
14	304396	177054	202846	318795	386470								14	382770	375276	349708	364360	352557									14	370867	355547	233664								14	386054	341207	373632	432496
15	322312	186634	217050	336569	417660								15	411008	400365	368127	385944	375489									15	406966	389432	264787								15	415806	368519	432750	479776
16	348047	196953	220123	370371	442746								16	432018	420403	394552	392253	381881									16	453585	436894	293566								16	462012	400079	455218	506724
17	370312	209232	244837	393764	479987								17	455318	449153	411217	413560	417627									17	495203	463849	327113								17	492088	433583	486382	566775
18	393257	222951	257881	415280	506559								18	483801	465894	432135	430776	437629									18	543127	519455	355306								18	525407	463840	539906	599827
19	415635	236442	265669	448036	544173								19	498857	495046	463026	449543	459636									19	588935	559581	380941								19	553732	493029	569213	634021
20	450388	243192	281760	471664	578771								20	523712	524008	473190	475700	480631									20	628469	610510	414241								20	589727	541825	614982	686344
21	464501	264052	297661	501639	615359								21	556054	539254	499394	498616	502294									21	685660	675972	452670								21	633340	574887	653571	731587
22	499560	273644	319563	527793	644680								22	581622	576928	529203	526315	538504									22	736725	717611	491031								22	671583	610753	692098	773238
23	512671	288812	340332	554551	679542								23	609974	601554	544355	548024	565975									23	779690	758912	535362								23	717898	641874	735038	820632
24	546330	298297	347241	595239	715048								24	622835	623566	569385	564821	578066									24	838811	822918	584301								24	759876	680031	779848	864416
25	579469	322467	360051	608914	730754								25	642137	667329	591402	592970	603531									25	890435	889353	614749								25	800822	722956	829057	913472
26	603048	337126	382415	666029	773587								26	690485	687358	628173	616580	628607									26	944487	937682	662159								26	835212	792285	872029	961568
27	623756	351887	397363	669024	808090								27	698733	698267	643403	632492	647843									27	978881	988881	700742								27	885555	804473	920749	1005561
28	657453	371112	409759	705936	833592								28	729323	739568	669227	663295	677047									28	1030074	1056949	756707								28	922636	865464	973736	1061342
29	683438	394757	430704	740986	871312								29	750950	759035	672199	695585	704294									29	1074991	1092252	797368								29	966238	912796	1014840	1101950
30	714356	393515	439697	768119	900850								30	783514	786489	719218	710878	732171									30	1130994	1173878	840159								30	1002065	938143	1058585	1163089
31	742223	417976	458570	800067	929520								31	809965	819280	724726	741018	746482									31	1186611	1202124	898736								31	1073435	984397	1096842	1201635
32	766312	433417	483315	813785	947325								32	830142	837148	754507	752740	774870									32	1230634	1268035	945065								32	1086987	1035397	1168790	1251546
33	808454	452120	504453	854792	991432								33	866449	863790	775349	784279	799152									33	1287448	1324220	985371								33	1149806	1061824	1200042	1308623
34	836063	469825	521949	874653	1017153								34	891343	914353	801591	791176	820119									34	1326438	1398367	1046756								34	1199588	1126539	1234246	1363591
35	855086	480236	536464	915469	1047292								35	919605	933185	824902	826379	835224									35	1394594	1441397	1108244								35	1255958	1179864	1282726	1418317
36	888226	506068	563494	951055	1088496								36	940723	959555	848087	852839	866770									36	1439313	1491738	1145505								36	1273850	1216651	1339070	1460373
37	921038	518827	568820	975115	1099473								37	983236	973281	879850	872457	894580									37	1490483	1556838	1208174								37	1337646	1258340	1390488	1508669
38	962475	531749	575536	1010331	1141584								38	1011559	1003095	907844	888324	923417									38	1539150	1619420	1255665								38	1381069	1316753	1428033	1562756
39	977724	551809	600484	1035238	1174541								39	1040791	1020794	921804	922662	927873									39	1582362	1657146	1297744								39	1436834	1362070	1475434	1615080
40	1022193	563763	610904	1067600	1197972								40	1054358	1041792	941267	936814	950354									40	1639912	1737330	1333013								40	1493766	1414539	1513039	1664387
41	1037529	579518	632243	1098131	1230315								41	1078267	1054917	959840	964484	980221									41	1686693	1773378	1394483								41	1511531	1459305	1573510	1687568
42	1066098	595707	663948	1136164	1238756								42	1124886	1094030	984449	1001569	1010454									42	1707888	1807405	1449499								42	1582924	1506327	1618154	1706359
43	1091810	615839	674939	1178718	1290893								43	1130376	1112644	1009308	1002935	1001718									43	1786676	1877347	1484144								43	1599800	1543026	1644065	1787329
44	1119430	640098	695773	1196119	1305192								44	1160093	1132592	1035158	1029720	1038019									44	1814259	1920811	1553179								44	1670229	1586896	1698194	1823892
45	1155394	651841	713002	1224364	1314720								45	1182028	1166350	1063198	1049595	1055596									45	1862388	1965556	1611411								45	1706403	1632074	1712168	1874605
46	1177510	679928	736162	1265348	1353721								46	1220533	1169331	1078349	1070718	1068262									46	1886619	2011549	1650644								46	1757892	1688582	1753362	1909328
47	1227189	671045	749729	1293474	1362773								47	1267486	1198102	1099171	1102932	1097440									47	1939524	2057746	1705858								47	1776805	1692754	1780853	1940265
48	1234061	699279	747962	1318313	1398189								48	1265975	1224803	1117062	1124931	1115431									48	1966166	2089095	1741782								48	1829972	1742627	1812172	1997506
49	1258630	715030	773597	1350369	1426087								49	1291781	1233518	1130690	1137532	1147856									49	2027394	2150774	1794441								49	1874836	1791037	1843141	2046602
50	1298260	738391	791834	1374674	1454747								50	1320354	1263316	1169482	1172185	1161827									50	2080412	2186720	1825809								50	1933814	1851176	1875886	2075309
51	1311739	739776	812554	1393112	1456581								51	1347257	1289854	1191901	1201885	1183127									51	2073866	2220678	1871973								51	1961584	1881107	1918888	2123408
52	1351860	763334	826359	1423750	1497970								52	1373830	1311636	1223405	1209003	1208012									52	2129800	2287196	1933185								52	2007214	1929917	1951467	2143492
53	1364145	785350	824120	1457806	1528879								53	1395506	1315914	1236248	1232302	1211840									53	2139821	2315246	1967954								53	2016088	1981362	1967319	2188751
54	1391008	789683	851054	1479783	1546128								54	1425191	1334039	1278160	1256359	1249661									54	2197871	2359234	2004694								54	2091296	2012701	2032010	2231086
55	1418867	807738	878539	1517399	1576863								55	1414947	1363098	1288614	1278143	1260781									55	2219968	2402435	2054596								55	2114356	2054631	2045988	2246145
56	1447332	824748	880457	1539976	1603326								56	1456576	1381345	1296697	1282501	1270847									56	2252172	2427229	2100139								56	2151241	2101136	2088450	2290816
57	1462720	843415	901593	1558924	1616276								57	1478027	1396881	1324155	1316032	1286778									57	2294104	2472610	2131742								57	2202793	2100598	2094556	2334002
58	1517572	864026	916451	1575900	1624900								58	1509079	1425915	1354208	1326940	1303679									58	2319197	2494708	2198076								58	2237124	2154547	2166238	2408097
59	1528818	875974	927213	1600964	1652283								59	1509612	1453636	1392111	1348459	1336862									59	2349380	2544185	2213240								59	2255834	2156371	2198010	2425222
60	1548613	893262	942964	1633106	1668701								60	1543046	1460874	1407559	1373471	1355634									60	2390270	2571329	2262824								60	2279231	2197586	2217626	2460663
61	1581465	904505	959825	1652011	1686118								61	1542121	1482023	1436333	1401961	1380926									61	2416048	2606980	2312790								61	2316381	2215508	2260548	2510310
62	1595918	914843	978192	1683731	1716668								62	1543606	1501843	1445927	1420590	1396769									62	2435167	2633318	2332356								62	2357394	2230304	2295790	2536013
63	1617727	921711	997098	1696759	1747561								63	1575151	1514278	1449482	1442122	1412161									63	2456610	2650029	2356130								63	2389683	2266280	2310510	2555653
64	1634465	945439	1006199	1725795	1742585								64	1617663	1545715	1466827	1445341	1430327									64	2495810	2675276	2389170								64	2434094	2297429	2348161	2619818
65	1668620	961960	1024640	1748505	1764401								65	1626859	1577290	1523624	1460606	1456797									65	2497792	2734934	2433415								65	2446686	2328219	2370513	2632285
66	1686149	977153	1035385	1764411	1801768								66	1671795	1585751	1514550	1467795	1476638									66	2540350	2737942	2455908								66	2462951	2364054	2409750	2660652
67	1699496	979825	1042783	1782892	1796239								67	1648759	1607618	1546878	1493208	1471160									67	2544120	2741492	2477473								67	2477274	2370770	2417478	2693550
68	1720890	992821	1072539	1821103	1819418								68	1699182	1656236	1570807	1512876	1478293									68	2570316	2783104	2531460								68	2516172	2397562	2460883	2702554
69	1746564	1008543	1086990	1834652	1829069								69	1698194	1650595	1569943	1517004	1507672									69	2586599	2822621	2561840								69	2546135	2433373	2467918	2761165
70	1782268	1030571	1095133	1864788	1881202								70	1712693	1687569	1581229	1543642	1499240									70	2605686	2861444	2596827								70	2572997	2489976	2536562	2749047
71	1781806	1028612	1099033	1886462	1862202								71	1742392	1689341	1608261	1556124	1513082									71	2614925	2855438	2622157								71	2567444	2458359	2552784	2790405
72	1808704	1038503	1112566	1894227	1883248								72	1749756	1712496	1644312	1583200	1546318									72	2652598	2876166	2610871								72	2605075	2536606	2559138	2812174
73	1828193	1045357	1122689	1929166	1898456								73	1773606	1749746	1635358	1588976	1552598									73	2638402	2882593	2656994								73	2635642	2534146	2597761	2820376
74	1840192	1071979	1130152	1936515	1908071								74	1810045	1771709	1648020	1594851	1568391									74	2646412	2919672	2673646								74	2650520	2554679	2629689	2850811
75	1853021	1098183	1146615	1957245	1915254								75	1827034	1753239	1682269	1623543	1595734									75	2664542	2899335	2692626								75	2675606	2594509	2644424	2884619
76	1874193	1094554	1168856	1989770	1920845								76	1835413	1779983	1699541	1629845	1601117									76	2682711	2934574	2734966								76	2716506	2602224	2684374	2883831
77	1888331	1105207	1187462	2003748	1946326																						77	2684086	2947642	2749449
78	1901569	1119456	1191702	2007897	1949352																						78	2726141	2981960	2764050
79	1927615	1125543	1200215	2050033	1979073																						79	2724919	2971648	2808184
80	1943534	1145433	1223662	2054327	1972691																						80	2720811	2993950	2803114
81	1941561	1158272	1225176	2079627	1973612																						81	2748341	3014201	2827927
82	1972956	1169714	1230904	2076176	2002975																						82	2758912	3027176	2862038
83	1970279	1184858	1242035	2111566	1998234																						83	2749046	3029172	2860754
84	2006019	1188815	1260616	2110468	2021381																						84	2735894	3038959	2878493
85	2014574	1198824	1253058	2134896	2037718																						85	2763276	3037040	2883068
86	2035530	1192313	1277206	2140933	2024522																						86	2774756	3074836	2905216
87	2034819	1212175	1284010	2167182	2050390																						87	2760654	3067045	2909789
88	2040623	1238525	1299250	2180798	2034884																						88	2777304	3065004	2942359
89	2051492	1227208	1317882	2178588	2041337																						89	2772999	3062901	2938896
90	2067279	1238961	1315551	2212811	2051892																						90	2763958	3099352	2965327
91	2078727	1259740	1336182	2220761	2078411																						91	2797729	3070529	2951453
92	2116420	1261675	1337545	2230685	2078072																						92	2777880	3077133	2984492
93	2093524	1263462	1345004	2234849	2075688																						93	2796322	3083094	2982587
94	2111658	1276370	1353242	2240185	2103040																						94	2788048	3083918	3012700
95	2135793	1285682	1360014	2275370	2093941																						95	2792002	3089142	3011527
96	2138108	1304846	1381102	2252020	2100870																						96	2784779	3089175	3003068
97	2130810	1314286	1383220	2298850	2106926																						97	2781105	3107838	3013322
98	2154460	1320273	1397414	2289906	2118322																						98	2777229	3063706	3009038
99	2174545	1315284	1389575	2301548	2099138																						99	2764697	3083113	3022542
100	2161743	1341428	1409642	2334310	2091192																						100	2763697	3071114	3022189
101	2191416	1346738	1413406	2331089	2121136																						101	2789241	3096715	3019575
102	2185350	1349729	1418042	2321846	2111863																						102	2766153	3060324	3033016
103	2197592	1354616	1420609	2325904	2112710																						103	2789852	3074930	3032189
104	2186743	1348837	1433211	2330188	2112561																						104	2766460	3053896	3068314
105	2207655	1362723	1440058	2338061	2092947																						105	2745511	3066355	3006090
106	2221160	1367216	1458573	2368804	2116030																						106	2747814	3066335	3013512
107	2216852	1366312	1440881	2363492	2117629																						107	2711811	3065307	3031457
108	2222164	1385809	1463058	2386652	2119214																						108	2745885	3078941	3034909
109	2234724	1402704	1464147	2388639	2123439																						109	2724542	3024972	3038342
110	2236800	1390570	1475461	2363762	2096542																						110	2696009	3039931	3017680
111	2254673	1398241	1462059	2372956	2123552																						111	2705393	3032182	3042247
112	2245856	1407736	1484130	2394707	2102996																						112	2711662	3028299	3025604
113	2250042	1432014	1480445	2399149	2094347																						113	2698638	3017933	3050911
114	2224323	1416944	1486106	2389099	2083658																						114	2677752	3027294	3015513
115	2243257	1411823	1506137	2393743	2088897																						115	2663072	3002030	3017788
116	2262232	1428700	1504000	2423608	2103686																						116	2626532	2968568	2980181
117	2261286	1447937	1497689	2388290	2097547																						117	2647880	2976080	2996740

## Sheet: Data for Fig 3
Data for Fig 3a left panel, kinetics of primer screening for ORF1ab gene						Data for Fig 3a right panel, endpoint measurement for ORF1ab gene						Data for Fig 3b, left panel, kinetics of primer screening for N gene						Data for Fig 3b, right panel, endpoint measurement for N gene						Data for Fig 3d																			Data for Fig 3d
A single replicate was measured in a single experiment						Three repeates were performed each with five replicates						A single replicate was measured in a single experiment						Three repeates were performed each with five replicates						A single replicate was measured in a single experiment																			A single replicate was measured in a single experiment
Time (min)	NTC	ORF1ab-1	ORF1ab-10	ORF1ab-100		NTC	1	10	100			Time (min)	NTC	N-1	N-10	N-100		NTC	1	10	100			Time (min)	Other Pathogens															SARS-CoV-2	NTC		Time (min)	Other Pathogens
0	102205	123072	120681	131737		104153	165487	195975	438221				102205	123072	120681	131737		104153	285433	956452	1065603			1	79832.4	103282	114057	45667.3	94476.3	87487.4	84822.2	43891.4	79637.8	102358	108486	112743	108639	95942.7	41076.1	1393905	16922.6		1	66243.8	73939.2	69859.2	75731.5	48867.5	74138.9
1	106282	132196	149354	175200		115462	184751	224587	554387				106282	132196	149354	175200		114563	354821	875421	1254742			2	78974.7	102281	112428	45566.5	93168.2	86651.8	83781.2	43528.4	78353	101122	106738	111199	107329	94624	41601	1450384	17054		2	65798.4	73279.5	68835.6	74800.5	48017.4	73301
2	102965	141328	190765	224602		95424	197513	254762	594527				102965	141328	190765	224602		104568	452139	842357	1354862			3	78340.6	101167	111582	44991.2	92043	85996.7	83441.7	43071.7	77689.4	100394	105830	109551	106146	93815.5	41581.8	1500661	17151		3	65270.8	72479.3	67964.1	73775.2	48099.1	73166.7
3	105406	154893	261036	302575		110245	197421	264182	665028				105406	154893	261036	302575		104520	357215	842156	1378156			4	77773.3	100658	110254	44914.9	91278.8	85596.1	83258.2	42774.9	77479.2	99705.3	104394	108482	105086	92788.5	42050.4	1540754	16881.5		4	65007.2	71979.2	67405.8	73348.3	47698.4	72707
4	103192	172293	346887	393541		107624	185482	297512	571590				103192	172293	346887	393541		95412	415762	884372	1347538			5	77370.6	99771.2	109840	44780.8	91270.9	85747.5	83003	42983.1	76842	99291.8	104029	107764	104614	92436	42365.7	1578026	17173.1		5	64975	71578.4	67145.7	72889.3	48095.9	73021.2
5	102876	191256	432490	490217									102876	191256	432490	490217								6	76497.8	99517.9	109116	44682.8	90534.3	85363.8	82984.1	42873.3	76956.1	98795	103031	107005	103779	91765.1	42046.3	1607099	17365.1		6	65002	71273.6	66978	72618.6	47906	72795
6	106030	215234	538444	592565		125912	210482	341752	607591				106030	215234	538444	592565		124334	541284	995412	1148352			7	76090.1	98545.6	108259	44714.7	89841.9	85174.2	82439.7	42195	75815.6	98370	102010	105892	102920	91127.8	42338.6	1635663	17543.7		7	64191	70369.2	66393	72396.6	47735	72406.1
7	106078	231007	623200	712723		147385	197425	338721	648206				106078	231007	623200	712723		114753	571394	1004251	1347562			8	75551.5	98389.9	107630	44557.9	89297	84708.5	82210.8	42491.2	75868.4	97182.2	101389	105135	102391	90510.4	42778.2	1656516	17700		8	64359.8	70015.6	66263.9	71561.3	47698	72526.2
8	105290	246141	743556	825389		102456	167542	292005	582190				105290	246141	743556	825389		117532	547127	845127	1496527			9	75474.6	97855.8	107077	44288.9	88741.5	84652.9	82102.5	42500.2	75402.5	96924.1	101062	105071	101534	90175.8	42911.1	1676230	18057.2		9	64160.1	69785.1	66251.4	71367.5	47665.4	72504.6
9	104308	268277	855516	947198		117548	181475	304728	627408				104308	268277	855516	947198		129851	498512	958265	1575462			10	74805.3	97332.7	106636	44413.1	88609.5	84452.8	81962.9	42429.6	75548.6	96573.1	100414	103922	101047	89942.3	42806.5	1692588	18039.9		10	64158.9	69507.4	65878.6	71431.1	47451.5	72608.6
10	104153	285433	956452	1065603		121985	195421	364182	594218				104153	285433	956452	1065603		124736	452462	872145	1498735			11	75160.7	96657.9	106550	44303.7	88421.5	84387.3	82191.7	42106.5	75480.4	96488	100075	103881	100896	89468.9	43152.8	1706118	18355.7		11	64312.3	69405.6	65825.8	70922.2	47477.8	72714.7
11	106917	310152	1067041	1190057									106917	310152	1067041	1190057								12	74434.9	96572.9	105783	44225.2	87590.2	84300.7	81634.1	42362.9	75044.4	95855.5	99012.6	102988	100123	89169.7	43262.7	1714752	18226.4		12	64224.3	69086.7	65657.6	70526.8	47506.1	72721.8
12	105449	335298	1181866	1312775		105179	175421	287046	571295				105449	335298	1181866	1312775		108732	324212	874512	1175638			13	74024.4	96034.6	105774	44482	87600.2	83895.2	81193.7	42107.1	74606.5	95716	98964.3	102531	99623.9	89044.6	43365	1724960	18472.2		13	64288.1	68797.2	65559.4	71119.1	47954.8	72837.1
13	105769	358786	1290627	1439792		127834	162148	260450	592575				105769	358786	1290627	1439792		107426	445721	917539	1275492			14	73925.6	95747.4	105491	44105.7	87307	83985.8	81382.7	42001.2	74571.4	94679	98387.3	101821	99318.7	88447.1	43641.3	1732954	18692.3		14	63926.9	68398.8	65764.2	70265.6	48113.1	73100
14	108927	376758	1423299	1564098		115274	198241	304685	612658				108927	376758	1423299	1564098		114735	384519	941257	1264542			15	73532.6	95466.6	105066	43926.6	87247.9	83778.7	81046.6	42150.1	74382.8	94342.4	97851.2	101364	98824.8	88200.7	43750.2	1739929	18531		15	64328.8	68597.4	65298.6	70030.5	48126.5	73037.4
15	108072	400129	1545675	1700116		104632	188624	331254	590327				108072	400129	1545675	1700116		117356	457468	824751	1495716			16	73390.6	95038	105061	43839.8	86929.7	83494.4	81184.7	42142.2	74111.4	94077.8	97228.3	100518	98604.2	88152.2	43864.3	1748024	18840.8		16	64473.5	68031.4	65370.2	70086	48747.9	73143.1
16	108970	419814	1658892	1828415		125746	189543	252155	602867				108970	419814	1658892	1828415		124782	398418	834715	1451792			17	72662.3	94860.4	104194	43537	86274.1	83272.6	80901.7	41853.2	73490.8	93533	96936.2	100405	98150.2	87546.4	44006.3	1752185	19032.2		17	64417.2	67806	65302.7	69708.9	48659.4	73322.6
17	106616	452043	1762638	1942545									106616	452043	1762638	1942545								18	72949.2	94631.4	103963	43592.9	86078	82998.9	80595.5	41888.4	73547.6	93667.7	96580.5	99928.3	97773.6	87079.9	44375	1758494	19099.4		18	64237.6	67251.5	65762	69813.6	48844.9	73513.3
18	114919	483258	1899709	2089095									114919	483258	1899709	2089095								19	72423.5	94238.8	104050	43468.1	85496.9	82992.1	80330.2	41728	73114.2	93412.2	96251.7	99294.4	97395.5	87029.4	44700.3	1762309	18959.5		19	64028.1	67642.9	65503.9	69903.9	49033.1	73867.4
19	109829	502239	1992194	2202034									109829	502239	1992194	2202034								20	71937	93771.9	103110	43472	85275.2	83177	80445.9	41634.6	72997.6	92910	95573.6	99070.4	96790.5	86439.7	44681.1	1768129	18843.8		20	64641.4	67050.8	65180.1	69941.1	49548.6	74005.3
20	108354	520273	2101933	2305987									108354	520273	2101933	2305987
21	109283	547481	2214894	2435337									109283	547481	2214894	2435337
22	108022	572819	2323913	2547447									108022	572819	2323913	2547447
23	104379	600861	2428373	2649271									104379	600861	2428373	2649271
24	108280	632559	2541228	2761793									108280	632559	2541228	2761793
25	109689	641924	2641632	2853299									109689	641924	2641632	2853299
26	108107	668464	2718890	2968051									108107	668464	2718890	2968051
27	105472	707977	2824196	3058783									105472	707977	2824196	3058783
28	106186	722555	2943694	3156002									106186	722555	2943694	3156002
29	107260	740132	3007580	3230913									107260	740132	3007580	3230913
30	106293	775261	3106130	3345908									106293	775261	3106130	3345908
31	109344	793541	3158326	3417826									109344	793541	3158326	3417826
32	105992	808551	3270906	3493154									105992	808551	3270906	3493154
33	107491	831612	3340719	3558615									107491	831612	3340719	3558615
34	104154	871415	3404110	3641694									104154	871415	3404110	3641694
35	102075	893465	3489800	3686741									102075	893465	3489800	3686741
36	104390	922368	3535022	3768282									104390	922368	3535022	3768282
37	107041	931940	3621156	3844900									107041	931940	3621156	3844900
38	109195	961211	3636671	3919693									109195	961211	3636671	3919693
39	104429	994883	3740756	3953310									104429	994883	3740756	3953310
40	109673	1011088	3811180	4000943									109673	1011088	3811180	4000943
41	108011	1032015	3824446	4095205									108011	1032015	3824446	4095205
42	104693	1067742	3916122	4120449									104693	1067742	3916122	4120449
43	107493	1078414	3961938	4196861									107493	1078414	3961938	4196861
44	105499	1103674	4008513	4214754									105499	1103674	4008513	4214754
45	108919	1127473	4034437	4244998									108919	1127473	4034437	4244998
46	108966	1151069	4077020	4321401									108966	1151069	4077020	4321401
47	107708	1173052	4109062	4328781									107708	1173052	4109062	4328781
48	112045	1194541	4143814	4374099									112045	1194541	4143814	4374099
49	110287	1199709	4207665	4384304									110287	1199709	4207665	4384304
50	109169	1237109	4220002	4425682									109169	1237109	4220002	4425682
51	107696	1242261	4245824	4476370									107696	1242261	4245824	4476370
52	110346	1281196	4285514	4458847									110346	1281196	4285514	4458847
53	107115	1305200	4322571	4516652									107115	1305200	4322571	4516652
54	112065	1321151	4330376	4532970									112065	1321151	4330376	4532970
55	109589	1336661	4350074	4539292									109589	1336661	4350074	4539292
56	111706	1357736	4374990	4571134									111706	1357736	4374990	4571134
57	111735	1384177	4378262	4564788									111735	1384177	4378262	4564788
58	105283	1389896	4430200	4561752									105283	1389896	4430200	4561752
59	109523	1423448	4442338	4579592									109523	1423448	4442338	4579592
60	108847	1445381	4423383	4594682									108847	1445381	4423383	4594682
61	113767	1454285	4435865	4604565									113767	1454285	4435865	4604565
62	109813	1447530	4450817	4589133									109813	1447530	4450817	4589133
63	109298	1479471	4475401	4608618									109298	1479471	4475401	4608618
64	110069	1512318	4452998	4605884									110069	1512318	4452998	4605884
65	108983	1531280	4482488	4631010									108983	1531280	4482488	4631010
66	108470	1548550	4464042	4612638									108470	1548550	4464042	4612638
67	111186	1570955	4475131	4606226									111186	1570955	4475131	4606226
68	114164	1577534	4516824	4588022									114164	1577534	4516824	4588022
69	109240	1565256	4435829	4600552									109240	1565256	4435829	4600552
70	115268	1599213	4490424	4618040									115268	1599213	4490424	4618040
71	116269	1616223	4487059	4604466									116269	1616223	4487059	4604466
72	116252	1636644	4474838	4562762									116252	1636644	4474838	4562762
73	112246	1647580	4462426	4600296									112246	1647580	4462426	4600296
74	111500	1666612	4456622	4577032									111500	1666612	4456622	4577032
75	113302	1691308	4450654	4553624									113302	1691308	4450654	4553624
76	110651	1690627	4466157	4564929									110651	1690627	4466157	4564929
77	113837	1704751	4416684	4535464									113837	1704751	4416684	4535464
78	111229	1717248	4435128	4531561									111229	1717248	4435128	4531561
79	114644	1748281	4422802	4515181									114644	1748281	4422802	4515181
80	116654	1745402	4378554	4491372									116654	1745402	4378554	4491372
81	111713	1755482	4378651	4490199									111713	1755482	4378651	4490199
82	109401	1763544	4359880	4453633									109401	1763544	4359880	4453633
83	109657	1781611	4355062	4465002									109657	1781611	4355062	4465002
84	114598	1795663	4334620	4422876									114598	1795663	4334620	4422876
85	107587	1796659	4323392	4433419									107587	1796659	4323392	4433419
86	112714	1816860	4308074	4404822									112714	1816860	4308074	4404822
87	114694	1843372	4283124	4384611									114694	1843372	4283124	4384611
88	117864	1855300	4296832	4344179									117864	1855300	4296832	4344179
89	115192	1859778	4262742	4356486									115192	1859778	4262742	4356486
90	110685	1849865	4238966	4314350									110685	1849865	4238966	4314350
91	115209	1876676	4234498	4294306									115209	1876676	4234498	4294306
92	108091	1887651	4214840	4309422									108091	1887651	4214840	4309422
93	110528	1887372	4207998	4250539									110528	1887372	4207998	4250539
[truncated: 11 more columns]

## Sheet: Data for Fig 4
Data for Fig 4a, ORF1ab						Data for Fig 4b, ORF1ab					Data for Fig 4c, N						Data for Fig 4d, N					Data for Fig 4j, upper left panel, ORF1ab																									Data for Fig 4j, upper right panel, ORF1ab
A single replicate was measured in a single experiment						Three repeates were performed each with five replicates					A single replicate was measured in a single experiment						Three repeates were performed each with five replicates						Positive samples											Negative samples													Fluorescent values at 20 minutes for the Cas12a reaction
Time (min)	1	10	100	NTC		NTC	1	10	100		Time (min)	100	10	1	NTC		NTC	1	10	100		Time (mins)	1	2	3	4	5	6	7	8	9	10	11	12	13	14	15	16	17	18	19	20	21	22			Positive	Negative
0	177723	192884	180904	168178		177372	287753	354512	353186		0	188250	200615	198736	207117		208884	212746	263968	324022		0.5	2649.58	3735.02	3754.21	2805.85	2641.59	2760.81	2687.6	2667.66	2824.4	3489.46	2896.09	2634.28	2701.71	2655.16	2665.37	2635.48	2655.2	2682.53	2652.21	2623.8	2646.95	2640.18			3530.32	2635.5
1	178299	186171	182821	174511		152476	256172	296472	427863		1	201657	194968	197297	203457		209189	217152	254119	306754		1	2662.08	4143.96	4170.05	2854.21	2658.2	2806.8	2710.82	2695.06	2906.15	3800.7	2919.54	2632.62	2705.92	2654.17	2660.94	2639.35	2660.35	2687.8	2655.49	2628.96	2653.09	2634.54			6138.44	2700.74
2	187643	189325	185030	172430		164279	247821	287436	399741		2	202898	194316	188708	204499		156277	210683	257810	314270		1.5	2676.9	4497.89	4532.66	2896.46	2674.4	2853.96	2730.71	2722.6	2996.57	4074.33	2934.39	2633.44	2703.24	2653.53	2662.29	2637.02	2661.13	2684.94	2653.03	2634.7	2651.59	2641.37			6438.91	2597.4
3	189473	191280	199414	177672		174136	249970	335115	410793		3	208188	204068	194241	204711		177611	231925	262846	305677		2	2693.78	4797.64	4832.03	2948.5	2693.11	2901.86	2753.66	2752.18	3086.8	4319.24	2958.08	2642.63	2708.96	2649.1	2662.64	2637.67	2657.45	2683.37	2652.36	2633.15	2659.21	2637.14			4641.79	2578.24
4	190938	203663	209667	177200		158150	264958	332032	409028		4	213861	209331	198417	202597		208578	234677	269093	348821		2.5	2710.34	5050.82	5080.57	3000.93	2709.89	2949.03	2776.46	2779.36	3168.16	4520.52	2980.53	2639.1	2709.77	2649.04	2659.23	2640.79	2657.37	2685.5	2652.25	2636.67	2653.61	2636.43			3569.47	2642.45
5	205956	218895	228251	173817							5	221179	203751	193662	207887							3	2728.3	5249.97	5263.06	3045.16	2729.42	2996.26	2803.44	2811.22	3253.72	4689.65	3003.48	2640.36	2709.54	2647.8	2662.91	2639.07	2652.06	2683.13	2652.88	2640.64	2656.97	2643.75			4265.17	2639.75
6	215585	235688	243206	174267		151390	205233	333144	397357		6	239390	212864	196448	209573		162965	228906	228551	334949		3.5	2750.18	5412.24	5417.48	3099.44	2753.6	3049.11	2824.37	2842	3346.86	4847.09	3036.13	2637	2710.17	2644.44	2661.55	2642.87	2657.51	2679.33	2653.36	2636.12	2660.99	2636.66			3773.88	2598.5
7	229994	259305	264551	184921		163112	203453	343837	366440		7	250787	229120	208046	213810		163942	223396	249334	334421		4	2766.11	5541.57	5544.38	3148.31	2773.6	3095.3	2858.09	2873.64	3436	4973.12	3057.45	2643.06	2712.92	2646.93	2657.16	2640.98	2652.95	2676.94	2655.97	2636.2	2653.41	2640.11			3978.83	2573.39
8	251813	288607	296201	177483		152193	205221	308914	366797		8	279386	239724	207960	203960		187071	210687	251986	313306		4.5	2784.48	5631.99	5630.11	3206.08	2794.32	3145.76	2880.03	2907.93	3524.86	5075.75	3082.34	2643.27	2713.12	2640.84	2651.68	2642.93	2655.39	2681.94	2652.39	2635.9	2659.45	2638.85			5221.33	2627.27
9	266185	316224	313660	174106		156094	213019	334395	383082		9	299515	253423	207178	202566		181613	228694	240234	315093		5	2801.54	5714.95	5714.55	3253.24	2816.74	3192.81	2910.3	2945.66	3611.13	5163.4	3107.08	2644.54	2713.58	2640.67	2650.64	2645.37	2655.08	2679.35	2648.43	2637.01	2658.8	2636.03			5742.11	2650.47
10	287753	354512	353186	177372		168108	236715	313463	366718		10	324022	263968	212746	208884		205261	226832	222892	297296		5.5	2821.05	5777.42	5773.52	3306.36	2839.04	3240.25	2938.04	2980.06	3697.88	5237.55	3135.25	2642	2713.75	2637.98	2649.27	2648.5	2657.7	2672.74	2651.84	2638.35	2656.76	2635.71			4052.38	2623.72
11	303154	389297	382877	176194							11	360969	278510	226612	204586							6	2844.63	5824.89	5825.88	3358.68	2856.99	3291.71	2965.58	3010.44	3777.61	5309.14	3166.02	2647.29	2713.41	2638.47	2647.32	2643.84	2658.74	2673.86	2647.5	2637.73	2653.65	2635.9
12	323860	423683	426260	172377		155322	279382	343461	360516		12	404428	300375	228246	203098		160726	213043	266872	336271		6.5	2865.79	5865.81	5875.04	3417.18	2883.94	3343.93	2993.75	3047.9	3866.77	5359.61	3190.86	2643.89	2713.82	2634.83	2643.04	2649.18	2653.16	2667.94	2646.46	2638.85	2661.22	2634.24
13	346024	467077	464007	176972		160675	222234	291211	360502		13	436915	311251	231049	205591		204038	238953	260220	306365		7	2886.53	5895.9	5907.59	3467.39	2905.67	3387.89	3024.09	3083.56	3947.32	5413.82	3218.04	2645.35	2711.35	2632.68	2639.16	2645.1	2654.03	2668.17	2642.76	2635.73	2659.36	2634.85
14	377698	512616	493934	173220		154653	228184	303971	405930		14	497092	347422	239529	207248		165386	229595	257366	298227		7.5	2908.71	5929.71	5950.03	3524.49	2927.72	3438.22	3053.55	3117.3	4020.42	5445.03	3245.54	2642.12	2712.18	2629.06	2632.23	2647.75	2654.84	2660.36	2640.64	2640.45	2658.32	2634.75
15	402575	550720	556502	177909		161271	263053	293916	361505		15	553668	355737	242668	203258		205944	218323	269042	304811		8	2929.19	5947.3	5992.08	3580.86	2952.07	3480.7	3082.63	3148.43	4106.09	5483.48	3282.22	2644.71	2710.19	2628.42	2633.1	2643.16	2651.73	2651.83	2636.16	2634.96	2656.63	2631.87
16	417480	607514	605804	174015		163081	269820	341024	411768		16	603278	389911	252257	207944		156520	212880	257058	347199		8.5	2952.35	5968.2	6028.24	3626	2977.74	3520.63	3111.41	3188.19	4168.9	5512.27	3310.33	2647.69	2713.04	2632.04	2626.2	2646.27	2652.45	2652.36	2635.46	2637.14	2660.75	2636.52
17	452263	646597	652583	176080							17	656074	418101	247325	208098							9	2973.29	5986.48	6054.73	3676.47	3002.91	3566.22	3140.75	3221.85	4238.97	5539.1	3341.17	2644.54	2709.06	2627.29	2623.68	2647.74	2656.26	2646.23	2624.85	2640.31	2657.9	2634.57
18	469739	696335	714706	175465							18	724105	434212	261520	209549							9.5	2994.99	6003.65	6081.94	3737.5	3028.78	3605.23	3177.45	3259.15	4308.73	5566.01	3373.61	2640.95	2710.08	2629.66	2621.35	2645.66	2653.42	2640.93	2628.42	2635.05	2661.5	2632.82
19	504819	738344	766292	177756							19	777924	469089	267626	209099							10	3021.09	6015.64	6094.58	3789.5	3050.36	3646.92	3200.06	3295.74	4369.28	5589.6	3404.71	2642.26	2711.75	2624.96	2614.69	2646.02	2651.88	2640.58	2622.88	2635.86	2659.91	2634.13
20	535576	803016	825212	171290							20	855717	504528	283533	201288							10.5	3046.33	6019.34	6125.99	3844.27	3078.02	3687.13	3228.93	3334.03	4429.32	5606.81	3438.09	2641.45	2711.21	2622.18	2615.61	2647.11	2656.11	2637.19	2617.6	2637.09	2658.36	2632.72
21	570478	845056	889516	179647							21	928771	530155	283265	203749							11	3070	6033.03	6151.88	3894.53	3102.25	3728.13	3258.66	3366.73	4489.8	5616.59	3472.56	2647.08	2715.94	2616.67	2612.61	2647.34	2652.18	2631.98	2612.1	2634.02	2659.47	2634.48
22	595092	908430	946597	175764							22	993811	559526	290826	204177							11.5	3099.03	6043.58	6171.7	3937.28	3129.98	3762.01	3291.87	3404.4	4543.68	5624.83	3504.18	2644.87	2711.36	2621.86	2604.85	2643.79	2653.04	2631.37	2608.2	2636.34	2658.33	2628.7
23	632448	962927	1014523	171436							23	1054370	594149	308165	208251							12	3119.78	6052.54	6196.68	3992.11	3155.21	3800.23	3319.37	3440.84	4594.23	5645.87	3535.13	2642.18	2712.67	2619.1	2605.57	2641.44	2652.32	2628.85	2609.28	2636.04	2651.58	2632.66
24	655742	1035912	1070340	177353							24	1139611	635002	317256	202936							12.5	3147.53	6063.1	6220.07	4037.75	3178.35	3832.89	3354.96	3476.98	4653.82	5661.45	3568.64	2642.42	2712.2	2616.99	2604.64	2645.67	2654.23	2621.84	2606	2632.77	2657.42	2631.32
25	692242	1072236	1145692	173585							25	1217829	654963	319598	209459							13	3169.3	6065.04	6230.88	4083.88	3199.81	3868.78	3384.15	3512.23	4706.2	5664.79	3601.77	2645.22	2712.66	2617.39	2599.56	2643.33	2652.4	2618.09	2602.3	2634.3	2656.9	2629.89
26	700966	1128550	1240476	176250							26	1288903	685291	332450	200239							13.5	3189.52	6074.25	6248.87	4122.61	3231.95	3897.63	3407.99	3549.45	4746.87	5680.89	3636.27	2641.59	2705.21	2617	2598.61	2645.51	2647.29	2613.61	2600.1	2635.03	2655.84	2626.85
27	755538	1194646	1277474	178386							27	1361221	725949	347116	205209							14	3221.39	6086.63	6266.35	4169.26	3260.61	3932.64	3446.12	3578.51	4800.13	5685.62	3666	2641.55	2712.49	2615.03	2598.98	2646.93	2648.1	2616.35	2598.93	2635.22	2656.14	2628.32
28	778372	1242414	1369248	174524							28	1450944	751843	367606	208821							14.5	3243.47	6084.03	6289.59	4219.33	3278.76	3965.95	3468.45	3619.44	4845.57	5687.51	3698.02	2643.15	2709.49	2610.75	2597.01	2643	2644.85	2615.88	2594.35	2635.58	2653.59	2629.05
29	820804	1300020	1418363	178482							29	1528340	791281	369596	212090							15	3267.76	6093.32	6303.05	4254.11	3309.07	3993.73	3497.9	3652.1	4884.3	5693.74	3729.01	2642.26	2709.32	2608.1	2594.32	2643.84	2646.73	2609.99	2592.33	2630.01	2653.51	2629.72
30	849497	1362414	1502646	179362							30	1600905	825254	376418	202989							15.5	3294.68	6107.82	6325.79	4304.4	3337.47	4022.19	3527.67	3682.41	4929.32	5704.09	3763.01	2637.64	2707.96	2609.87	2589.67	2643.82	2647.25	2612.45	2593.42	2633.09	2656.76	2628.9
31	872745	1400751	1556273	178698							31	1656119	868034	384148	205272							16	3321.54	6104.06	6332.1	4342.27	3359.99	4056.79	3555.99	3724.3	4965	5709.68	3793.43	2636.98	2706.23	2606.46	2588.12	2641.78	2646.38	2606.08	2588.42	2631.3	2655.69	2625.81
32	913362	1469865	1614255	175824							32	1757304	901656	395782	206530							16.5	3345.97	6109.07	6351.19	4377.18	3391.52	4085.19	3582.79	3756.3	4998.72	5713.83	3828.51	2636.75	2706.02	2604.96	2588.56	2643.04	2650.13	2606.29	2587.88	2631.72	2653.14	2628.03
33	953316	1527338	1689621	176136							33	1809880	938732	405584	203194							17	3372.4	6116.02	6365.81	4424.76	3419.45	4109.71	3608.07	3781.13	5043.66	5714.57	3862.17	2642.57	2704.99	2608.38	2589.57	2640.74	2647.58	2601.45	2585.21	2630.47	2653.77	2626.3
34	977367	1576093	1773582	165545							34	1892139	981467	417344	208050							17.5	3399.55	6117.27	6390.07	4457.2	3442.1	4136.07	3637.65	3822.35	5069.81	5713.44	3893.4	2640.37	2703.51	2602.39	2585.63	2640	2640.89	2601.12	2581.99	2632.16	2656.81	2625.72
35	1001390	1628829	1832204	182066							35	1957761	997678	429636	198047							18	3423.95	6128.1	6401.63	4492.03	3462.2	4162.79	3666.85	3846.51	5106.86	5725.75	3923.72	2640.53	2704.64	2606.58	2585.29	2642.49	2638.77	2601.82	2585.31	2628.5	2652.19	2625.78
36	1032555	1680156	1898793	175963							36	2016668	1043129	439467	199759							18.5	3452.73	6133.29	6399.8	4533.99	3487.24	4191.68	3693.12	3884.54	5133.39	5724.32	3962.3	2636.32	2706.67	2604.99	2582.25	2642.33	2641.76	2599.73	2579.94	2626.11	2650.92	2624.56
37	1080634	1736258	1956744	175483							37	2085084	1082115	451576	200096							19	3471.07	6137.91	6411.76	4575.05	3519.42	4217.41	3719.13	3914.68	5166.1	5727.21	3990.93	2641.26	2702.04	2604.56	2584.42	2645.55	2640.59	2597.07	2579.22	2631.04	2651.9	2627.81
38	1100218	1795984	2029742	174412							38	2141388	1105600	468873	202941							19.5	3504.95	6145.95	6419.03	4603.02	3541.78	4238.59	3750.41	3947.4	5195.35	5740.5	4018.64	2641.86	2704.52	2599.45	2581.87	2644.67	2640.93	2596.44	2577.21	2628.55	2653.2	2626.24
39	1141532	1864345	2089130	174865							39	2204256	1142258	486362	200622							20	3530.32	6138.44	6438.91	4641.79	3569.47	4265.17	3773.88	3978.83	5221.33	5742.11	4052.38	2635.5	2700.74	2597.4	2578.24	2642.45	2639.75	2598.5	2573.39	2627.27	2650.47	2623.72
40	1171400	1893864	2167004	172055							40	2257339	1171875	497239	201847							20.5	3553.34	6153.54	6431.46	4677.56	3593.02	4292.26	3801.19	4009.5	5246.31	5750.35	4084.83	2641.34	2701.98	2601.81	2582.85	2644.31	2637.79	2599.07	2572.48	2628.51	2652.74	2626.61
41	1195753	1942928	2233907	176003							41	2317170	1199823	516936	201985							21	3579.82	6143.54	6447.6	4710.37	3622.77	4317.11	3822.61	4045.43	5281.82	5751.64	4116.23	2639.86	2702.25	2599.18	2577.07	2641.91	2639.55	2592.62	2573.28	2629.07	2650.67	2621.82
42	1234304	1982243	2257040	176368							42	2366017	1225416	515333	201718							21.5	3607.53	6161.26	6462.78	4732.17	3647.79	4336.21	3855.22	4072.15	5302.85	5762.54	4144.3	2640.22	2697.53	2595.73	2577.29	2644.43	2637.57	2596.37	2571.16	2629.47	2652.66	2623.92
43	1259414	2044072	2333048	175173							43	2423794	1266013	526386	204120							22	3630.67	6154.91	6459.79	4764.12	3666.41	4362.74	3878.41	4098.99	5326.15	5756.49	4168.64	2636.75	2698.36	2597.82	2578.25	2642.3	2635.65	2595.13	2573.65	2625.7	2651.47	2623.63
44	1286433	2117593	2365321	172909							44	2470131	1291648	539848	207558							22.5	3658.64	6143.95	6483.03	4807.29	3692.91	4386.38	3903.4	4126.23	5346.92	5763.15	4203.66	2637.76	2699.51	2599.96	2581.24	2640.06	2635.39	2595.78	2574.85	2629.19	2647.26	2617.61
45	1316252	2119598	2454652	176289							45	2545540	1345504	560203	200784							23	3684.16	6169.09	6484.83	4831.18	3723.3	4412.61	3925.85	4155.14	5374.11	5767.2	4235.04	2638.69	2699.39	2594.89	2579.29	2642.27	2637.71	2590.91	2569.97	2626.86	2649.21	2618.51
46	1340189	2176111	2481461	174580							46	2578037	1372146	567017	199788							23.5	3707.29	6157.48	6485.06	4857.81	3741.03	4426.72	3952.94	4178.89	5389.11	5766.54	4261.42	2637.58	2699.45	2594.19	2580.67	2640.12	2637.67	2598.8	2568.74	2631.11	2652.48	2617.74
47	1376774	2222358	2534636	176723							47	2640182	1416063	578997	197932							24	3734.78	6166.54	6493.62	4884.76	3766.37	4448.79	3981.17	4208.25	5398.79	5777.96	4287.63	2635.9	2700.73	2595.58	2578.52	2639.75	2634.02	2593.84	2566.98	2628.98	2650.79	2617.95
48	1404872	2269899	2573690	176054							48	2639693	1437193	587111	203980							24.5	3762.31	6157.54	6506.83	4917.84	3795.42	4469.41	4007.09	4230.66	5432.51	5772.26	4321.75	2634.27	2695.65	2596.3	2578.44	2640.25	2634.59	2591.68	2567.08	2623.56	2650.26	2619.4
49	1442549	2304762	2646403	177006							49	2693919	1457695	598947	197800							25	3782	6180.09	6506.43	4943.02	3813.68	4493.01	4024.16	4265.75	5447.06	5780.44	4350.76	2637.24	2695.89	2595.3	2580.79	2641.38	2631.58	2593.1	2568.19	2632.23	2647.44	2618.36
50	1475850	2321276	2681960	177400							50	2731491	1491886	607718	203199							25.5	3811.94	6183.57	6505.66	4964.29	3838.44	4515.59	4044.98	4288.35	5466.29	5789.51	4375.39	2637.71	2694.41	2596.09	2582.8	2636.79	2632.44	2587.34	2567.24	2627.07	2647.49	2621.41
51	1490829	2374104	2744727	173627							51	2743044	1546574	626303	204032							26	3835.06	6193.25	6515.02	4995.65	3867.02	4539.86	4069.89	4315.02	5484.31	5788.07	4406.3	2636.77	2696.1	2595.84	2579.32	2639.67	2632.47	2588.96	2565.17	2628.06	2647.71	2620.09
52	1507613	2399836	2787061	171598							52	2801825	1540492	640037	206472							26.5	3854.26	6195.85	6518.46	5024.17	3891.97	4559.87	4096.67	4337.09	5505.57	5795.09	4432.7	2637.9	2695.26	2595.62	2579.71	2639.03	2633.73	2592.83	2564.48	2624.78	2648.48	2624.04
53	1545370	2427846	2795612	171517							53	2820424	1587223	660584	199539							27	3882.25	6197.09	6528.11	5041.58	3916.67	4581.79	4111.34	4367.6	5519.09	5787.07	4461.27	2632.93	2693.77	2597.15	2581.28	2636	2632.68	2594.18	2564.07	2628.8	2646.92	2618.35
54	1547219	2479066	2858067	178167							54	2847269	1614697	671383	197798							27.5	3908.26	6201.62	6531.95	5067.06	3935.55	4596.18	4133.54	4390.14	5540.8	5794.03	4488.31	2631.99	2691.8	2593.46	2581.9	2637.26	2629.39	2590.79	2563.43	2626.91	2643.58	2617.28
55	1593755	2503880	2888726	173921							55	2895204	1648765	673415	199564							28	3931.07	6205.98	6535.63	5088.5	3955.54	4606.83	4155.91	4416.58	5548.6	5801.96	4514.09	2632.98	2690.48	2591.76	2581.84	2634.54	2631.62	2589.55	2564.42	2628.35	2652.26	2615.62
56	1625675	2534681	2940738	171647							56	2899742	1660269	697260	201455							28.5	3955.89	6210.76	6539.84	5103.78	3975.32	4626.37	4174.41	4437.5	5564.94	5799.87	4542.96	2635.99	2689.83	2593.88	2581.98	2635.09	2625.15	2592.75	2562.1	2624.76	2650.71	2617.42
57	1636406	2561841	2962092	169232							57	2922573	1692944	708027	195818							29	3978.9	6216.84	6541.3	5129.02	3996.64	4648.9	4194.85	4462.83	5570.01	5806.57	4564.79	2635.67	2694.46	2596.54	2582.41	2634.63	2628.5	2589.09	2560.01	2621.19	2645.59	2615.6
58	1655548	2601287	3012124	175342							58	2919330	1708550	716214	199657							29.5	4000.93	6223.96	6551.96	5151.86	4025.43	4676.44	4214.63	4487.96	5595.87	5805.35	4595.95	2632.13	2686.89	2596.6	2580.75	2636.36	2628.02	2591.4	2563.96	2627.17	2647.04	2615.69
59	1689980	2645714	3034916	166486							59	2955953	1744108	730550	199328							30	4021.65	6227.61	6551.1	5177.55	4039.51	4688.85	4229.79	4514.73	5612.89	5815.93	4613.62	2633.63	2685.14	2592.02	2582.97	2637.67	2629.12	2588.99	2560.86	2621.5	2647.31	2616.74
60	1710535	2643957	3083529	170174							60	2978557	1758615	736774	198261
61	1737811	2690444	3104535	179873							61	3011102	1816571	764459	191813
62	1762743	2712298	3143980	175444							62	3034092	1811730	772094	193668
63	1774627	2747196	3131536	172489							63	3015426	1844083	775054	195422
64	1821115	2747296	3162886	172391							64	3048720	1883469	783957	198816
65	1821326	2756378	3208968	167179							65	3035431	1878017	792519	196948
66	1841367	2774630	3187572	169435							66	3061844	1913806	809609	192571
67	1859082	2793370	3215886	168308							67	3052322	1926346	814700	198085
68	1869768	2840359	3243958	165861							68	3053526	1967403	835795	200897
69	1888715	2837934	3246357	171444							69	3054146	1978518	842704	199852
70	1916168	2862827	3263828	164801							70	3050365	1998306	860835	194259
71	1919494	2856917	3284110	162821							71	3085337	2012488	861033	198757
72	1940454	2888576	3280880	170188							72	3067156	2035741	878274	194241
73	1970765	2885912	3282667	167023							73	3061390	2051285	891741	191301
74	1965920	2904506	3287232	165440							74	3049595	2065164	890016	194616
75	1987548	2930376	3313783	172767							75	3075550	2067421	898997	195181
76	2002616	2913026	3308286	174135							76	3071900	2099193	903905	200322
77	2024109	2941769	3305094	170588							77	3063616	2120446	937613	193084
78	2029181	2946340	3284954	173203							78	3045186	2129356	926217	191587
79	2035120	2972016	3286139	161780							79	3053303	2144766	945607	191579
80	2046499	2975918	3325482	166422							80	3069202	2164888	966366	196905
81	2068024	2955202	3307838	166538							81	3060131	2180497	962070	188212
82	2093736	2952759	3308290	168946							82	3054154	2171417	968453	188706
83	2085057	2953386	3312339	170294							83	3022244	2197090	975023	190553
84	2092031	2993283	3312076	170195							84	3011192	2193737	988896	193890
85	2097088	3000310	3294216	167026							85	3043882	2217682	998690	197268
86	2108418	2989270	3283998	161401							86	3014769	2218549	998008	188294
87	2128168	3012446	3307194	161087							87	2992466	2224276	1008056	191462
88	2115601	3001954	3293694	165982							88	2995138	2244852	1025247	187664
89	2134549	2992390	3266746	162575							89	2995191	2254406	1020054	188364
90	2138890	3000418	3252759	165567							90	2948487	2250836	1035278	193161
91	2144727	2989766	3269890	162993							91	2941716	2267173	1043124	183643
92	2148272	2985640	3233736	160311							92	2937151	2274516	1060718	194952
93	2165763	2991980	3257444	162254							93	2940897	2289714	1060838	192191
94	2144567	2958724	3232611	160102							94	2924651	2304060	1073294	187351
95	2150915	2957304	3234286	168381							95	2911886	2312891	1070278	191037
96	2160455	2961536	3210441	162219							96	2888170	2295133	1069833	193828
97	2174640	2971004	3192870	162410							97	2882251	2294894	1080892	193008
98	2160641	2964838	3197644	162165							98	2841384	2301689	1106804	184213
99	2190577	2963730	3168281	157700							99	2847738	2299552	1105739	190989
100	2175079	2972080	3157613	158773							100	2841572	2308641	1109692	187735
101	2170503	2950927	3140375	154307							101	2841168	2331357	1099710	187735
102	2184598	2953396	3122467	152685							102	2820750	2322330	1120836	184235
103	2170364	2914498	3103106	154248							103	2792910	2306906	1100036	192984
104	2183143	2917672	3110166	157986							104	2784454	2333469	1131799	184217
105	2168282	2962760	3089794	162991							105	2764998	2313695	1134723	188069
106	2158495	2900120	3074116	154853							106	2743806	2323957	1144536	185195
107	2186650	2905891	3045443	156430
108	2180726	2909222	3042340	158031
109	2195106	2902218	3016347	152571
110	2188724	2868494	2993108	152493
111	2182620	2870526	2968459	157272
112	2173223	2874156	2978865	150523
113	2169985	2874840	2955649	154152
114	2180675	2840511	2923544	155152
115	2135206	2817022	2903465	152571
116	2163749	2808276	2904066	155182
117	2158132	2816733	2854864	152528
118	2139543	2790198	2863634	151365
119	2154974	2771001	2833926	153109
120	2117098	2784036	2832187	149564

## Sheet: Data for Fig S1
Data for S1a Fig, left panel, pseudovirus was used								Data for S1a Fig, right panel, pseudovirus was used							Data for S1b Fig, left panel, N, pseudovirus was used								Data for S1b Fig, right panel, endpot measurement for N gene, pseudovirus was used
A single replicate was measured in a single experiment								Three repeates were performed each with one replicate, 6 conditions were tested							A single replicate was measured in a single experiment								Three repeates were performed each with one replicate
Time (min)	1	2	3	4	5	NTC		1	2	3	4	5	NTC		5-heated	5-heated	5-heated	5-RT	5-RT	5-RT	NTC		5-heated	5-heated	5-heated	5-RT	5-RT	5-RT	NTC
0	228226	232773	210500	238170	255824	230109		239769	391275	317876	351747	441906	228270		221317	229964	226547	150212	234596	234327	261824		1156643	977259	655204	369795	430209	274905	264442
1	227723	238469	220705	239600	253042	226410		325476	404792	345218	354657	495125	202456		227284	230178	221295	154013	229847	221688	254596		1054523	1204632	845122	387412	378451	415762	247812
2	224798	243172	220115	248543	259609	231574		294272	305746	375412	398451	574123	246218		251828	239946	237232	160895	233497	224287	255184		1347895	1342461	1354786	365478	394520	374652	265471
3	232313	253390	223690	250319	274463	234846									292683	263452	249750	173132	239985	224258	252105
4	231223	262918	237695	262636	290175	235532									344368	306255	273069	189599	261805	229964	259721
5	234603	275222	239355	272620	316423	226331									422700	372165	306668	209388	275667	232740	261630
6	239462	291030	255423	283435	324391	232530									522968	440034	353704	240663	300655	243900	260199
7	228773	308977	271350	293566	352950	226592									648476	536872	411249	257908	318400	243162	258795
8	231578	326859	284744	320123	369145	225754									798378	662329	484109	301401	360826	254300	259008
9	235230	359421	300959	325253	419107	225365									974915	813722	558807	332620	393449	263312	259529
10	239769	391275	317876	351747	441906	228270									1156643	977259	655204	369795	430209	274905	264442
11	239157	410632	344126	370115	483969	221298									1400046	1161950	769066	411670	463737	283425	263093
12	234571	455448	366323	397893	521623	224417									1644924	1359028	884942	457453	504591	297492	266191
13	248308	498962	397296	422884	577968	227126									1909795	1577744	1024358	500108	548236	316294	255637
14	237926	526000	423981	459388	623625	226304									2193608	1837192	1181305	536158	602752	330709	263320
15	241871	573798	457922	493003	683918	223699									2500428	2086176	1348068	581452	642162	337958	261316
16	242492	634643	481106	519102	732580	231046									2819286	2369466	1539111	628074	689254	353209	265800
17	248937	670496	526089	566692	797811	224543									3119166	2650056	1712182	675367	732018	366521	259554
18	244038	723800	567594	599693	882033	219791									3466187	2926444	1925090	735582	783718	382841	263828
19	255469	782577	595772	637470	932464	224300									3817548	3229427	2127541	768875	841337	405236	260124
20	256846	856489	637509	691840	1006325	213638									4151552	3515279	2343562	830604	894561	416282	262186
21	255504	892379	685882	724368	1087477	223134									4486850	3806299	2560432	877899	953508	435455	264239
22	255199	955672	730872	785722	1153157	224938									4835771	4118382	2779691	931225	1011919	462208	258713
23	261057	1022224	784383	822532	1245326	219734									5191801	4437068	3025664	996073	1064475	469781	259830
24	264345	1069856	823109	875624	1326037	220195									5524321	4678160	3239731	1035351	1120802	492646	260574
25	263268	1144498	870605	927634	1396825	213457									5865882	5003327	3470161	1093827	1194658	515301	261160
26	266522	1213459	922245	970128	1477602	221365									6211395	5309589	3709616	1161057	1236516	526070	265444
27	265108	1293283	970791	1016497	1561007	216647									6570458	5568516	3912288	1217973	1302268	543006	257861
28	264136	1358948	1026012	1067234	1636214	215803									6797394	5825302	4128176	1282722	1368095	574188	264910
29	273065	1439322	1063996	1143360	1738886	207816									7124836	6076835	4376575	1346344	1438962	590097	260967
30	275522	1493434	1098873	1173528	1789054	223575									7390856	6360224	4578126	1390345	1483751	615129	262865
31	283094	1557171	1167790	1231965	1917375	212463									7686029	6565389	4804532	1465791	1558880	633051	257921
32	282681	1616272	1217168	1290974	1989185	221241									7932909	6815460	5001740	1506215	1618332	660576	258291
33	287702	1699499	1249852	1359651	2071762	221480									8195682	7017782	5253578	1588835	1686930	678033	268058
34	288316	1766343	1311895	1423580	2158556	214914									8346748	7248509	5451400	1680258	1761490	706567	260344
35	291158	1830648	1382244	1477637	2228272	211678									8616221	7446728	5674042	1743054	1822576	709673	263530
36	290336	1900215	1421456	1531218	2318721	218881									8799302	7633009	5896279	1772530	1890340	743003	268105
37	299851	1948217	1475894	1581991	2393255	216067									9019300	7810002	6059593	1853066	1945392	764879	262073
38	299544	2031644	1523472	1631284	2456398	212560									9170117	8041455	6182886	1924334	2003115	793895	266051
39	300732	2079263	1574321	1699570	2497778	209580									9316308	8118000	6409144	1973819	2099038	815051	261170
40	305693	2146986	1611313	1752577	2609330	209351									9474497	8326644	6572054	2034894	2144852	836174	262206
41	309090	2214619	1650864	1804252	2666933	215420									9600083	8470215	6765598	2108996	2217574	852672	254781
42	306756	2263386	1714388	1846100	2714972	217283									9703574	8655532	6929862	2167614	2270418	856984	257235
43	317068	2295998	1747476	1932859	2787956	209818									9833882	8759009	7078778	2215978	2344148	907762	270316
44	313851	2362620	1774570	1959812	2860636	205703									9904899	8817406	7231876	2265822	2406759	913731	265092
45	320629	2425531	1845371	2013266	2895890	216033									10021694	8981177	7383484	2358178	2473298	954809	267228
46	326603	2475855	1881220	2054075	2964557	210347									10068337	9051112	7513359	2411838	2551651	974791	267666
47	330877	2506047	1912070	2124529	3044984	208434									10204176	9147967	7643771	2473237	2599877	1001921	266113
48	331123	2550735	1949183	2176113	3053114	205525									10221843	9211066	7811439	2537615	2668202	1029824	260660
49	322198	2615104	1983384	2223863	3126177	204272									10289425	9338320	7936964	2613057	2735372	1062459	263059
50	340036	2641613	2029638	2268224	3162146	208754									10355583	9433411	8007552	2694520	2800406	1072162	259397
51	344829	2691239	2054350	2298324	3207571	202841									10390307	9446033	8178655	2731502	2857655	1097175	263125
52	345088	2713216	2104398	2333310	3285094	206498									10356249	9507696	8237338	2770449	2931355	1116100	263962
53	348620	2747016	2113076	2391408	3259372	207444									10462541	9574628	8352410	2837530	2979896	1149486	258065
54	352098	2800813	2136828	2434623	3302576	201990									10483293	9614844	8404136	2925613	3044605	1177898	259236
55	350651	2835838	2170872	2476742	3378181	201023									10481751	9669094	8528773	2977351	3096888	1190971	267844
56	355754	2873704	2209043	2512525	3353584	205050									10577244	9706280	8601674	3009742	3179863	1224354	260913
57	354079	2911633	2234143	2542499	3402747	201860									10553385	9727741	8640689	3097228	3234070	1240001	262516
58	363830	2929198	2247845	2570821	3448880	200709									10495626	9785327	8739604	3155927	3307898	1277025	253857
59	373176	2976708	2284432	2625159	3448508	205621									10505280	9769220	8794600	3198074	3367987	1283020	257015
60	374521	2980236	2312310	2658494	3481988	199984									10437692	9796929	8841835	3258840	3409548	1319530	258976
61	380662	2992834	2315302	2675124	3507839	200877									10501454	9842326	8947840	3329174	3442655	1307760	264694
62	379347	3016391	2338329	2708344	3520140	202591									10497098	9898377	8954111	3366966	3515656	1382948	254184
63	382081	3018644	2365505	2738830	3527734	201942									10431981	9894865	8974760	3441244	3568449	1388283	258748
64	382614	3064980	2368820	2783539	3509485	194621									10439549	9853178	9056971	3483004	3610750	1417606	263577
65	394723	3096373	2397571	2793904	3527620	198593									10376439	9861559	9096421	3538986	3662251	1434405	252533
66	386931	3066107	2408246	2831058	3535116	197125									10406009	9884215	9095029	3575384	3727295	1461614	261801
67	387538	3104139	2427902	2851772	3573020	199882									10382992	9848936	9097757	3655681	3794089	1468423	256658
68	391652	3108284	2409918	2887726	3578336	193105									10367486	9824397	9186705	3731166	3816020	1495010	252872
69	403287	3089286	2433747	2900860	3570338	196701									10358118	9828744	9166493	3729508	3872198	1522233	253677
70	400928	3140178	2456000	2888736	3583915	191328									10323192	9809913	9186495	3779526	3933506	1546556	262225
71	411855	3142032	2466420	2946791	3565841	190705									10260695	9764303	9219055	3828367	3986768	1559550	255751
72	402786	3115599	2465941	2970020	3558904	191177									10260392	9817671	9243843	3901294	4050136	1587815	258902
73	401405	3154777	2474220	2960760	3601872	188346									10220632	9772205	9233170	3948927	4053604	1609813	257406
74	409959	3161381	2506099	3004220	3588570	188217									10182012	9799769	9209424	3997185	4119749	1641444	253603
75	408438	3157875	2494264	2994500	3571374	197345									10118140	9719341	9240173	4042518	4153569	1681700	261397
76	425331	3175496	2496900	2993203	3561920	194690									10064557	9741813	9185798	4067125	4189590	1684867	255679
77	423253	3164514	2511013	3042719	3561207	186818									10032676	9724901	9200385	4112730	4213239	1709084	257550
78	423304	3184132	2495980	3085726	3555722	192047									10036983	9685037	9171828	4158372	4268896	1722874	251352
79	436433	3170655	2488444	3041323	3570981	190425									9948749	9693426	9212132	4214130	4311020	1746588	257246
80	433152	3168655	2497988	3056231	3550910	184821									9960181	9641373	9168488		4345877	1755046	260888
81	424998	3145302	2501728	3061692	3547648	190061									9917872	9631886	9183568		4398775	1792242	255927
82	430244	3175525	2488952	3114077	3534356	186619									9906191	9621583	9151988		4430212	1790085	255415
83	425776	3143636	2495395	3071795	3530140	189943									9853609	9587264	9122652		4495564	1816456	253696
84	443878	3149597	2503650	3104766	3524161	178526									9818723	9528768	9116938		4517007	1827316	258412
85	440905	3169697	2496818	3079706	3483061	184495									9771987	9455179	9075031		4549556	1839307	253264
86	442412	3155581	2506380	3104182	3493800	181361									9693834	9447513	9078178		4583498	1878758	253677
87	453709	3153081	2498414	3100542	3502261	183424									9657790	9434753	9025810		4606074	1925059	256961
88	449731	3127076	2477232	3112175	3487401	190826									9614494	9355647	8975404		4627916	1930419	254873
89	447818	3139883	2470807	3116134	3494846	182665									9613671	9339755	8953539		4655191	1928506	263897
90	455706	3134049	2466099	3128492	3470806	181927									9494628	9289274	8947260		4684105	1957842	243563
91	453223	3112436	2483118	3104727	3438390	175904									9476701	9241285	8920447		4741198	1991355	256682
92	468146	3135708	2460804	3132902	3444646	179976									9464480	9194646	8846728		4733023	1996928	247154
93	461471	3107414	2460101	3138966	3434081	177682									9411912	9250638	8837404		4779000	2004009	250764
94	462105	3119693	2439004	3126644	3443805	178481									9381139	9152457	8826110		4785142	2028685	250563
95	465509	3086624	2418936	3143123	3408004	180199									9284287	9102778	8742548		4825798	2029585	243173
96	474138	3087947	2437606	3136212	3413056	180392									9263827	9048904	8745569		4836230	2068999	246696
97	474676	3080552	2406277	3112684	3374170	180066									9210915	9012274	8678591		4864828	2079928	245144
98	482896	3093632	2426042	3131241	3373538	174860									9164483	8992296	8596991		4857842	2089595	249213
99	479086	3046130	2405061	3132910	3357970	178555									9098112	8924568	8577183		4901356	2111402	246860
100	484505	3072904	2395980	3114030	3372026	171813									9072203	8914621	8536466		4934624	2110908	247871
101	477882	3034920	2364655	3118919	3333824	171534									9048386	8861805	8501200		4957154	2137601	244183
102	473991	3015207	2356600	3100901	3307155	169530									8953077	8808400	8464430		5014887	2169329	246619
103	490509	3026145	2362643	3131864	3319674	170839									8916108	8767198	8438269		4991084	2160193	241883
104	488430	3028122	2326060	3077719	3296999	172574									8912653	8771059	8377278		5028830	2173915	246080
105	482131	3015193	2339840	3103094	3259687	166350									8816135	8697961	8308360		5026431	2184966	245077
106	486364	2995474	2320416	3081050	3237452	169022									8782328	8627308	8230730		5021200	2211169	245092
107	495864	2974302	2315144	3088464	3253528	168197									8729503	8614122	8158360		5006169	2219427	249089
108	497071	2966073	2297578	3081918	3246827	166272									8657991	8561602	8168634		5056360	2256287	250912
109	497358	2959756	2286598	3076525	3203945	164990									8645262	8557484	8066296		5033764	2236115	241433
110	494869	2947404	2270994	3051282	3197524	162174									8588890	8486452	8015933		5062946	2265824	242614
111	490645	2922121	2278841	3069798	3171791	160699									8514713	8393372	7954286		5081704	2266191	248075
112	496997	2921560	2240799	3057082	3163676	162968									8480885	8353075	7908522		5108625	2287153	239596
113	496505	2877708	2222018	3022996	3114148	169810									8387432	8300480	7874426		5096710	2303441	239933
114	503040	2892871	2208308	3026556	3135910	160167									8379274	8273160	7840090		5094623	2290252	243288
115	502607	2889621	2226295	2997800	3107544	160667									8282898	8242015	7747703		5090386	2298784	237530
116	500599	2883074	2201846	2992120	3103526	158401									8273364	8167614	7703279		5062046	2333235	239310
117	518097	2848205	2182535	3005718	3106502	161873									8186469	8143318	7614411		5091998	2345093	243292
															8179642	8100752	7566910		5110548	2338473	243621
															8111820	8039690	7496514		5106812	2345057	235428
															8063708	7998234	7456854		5116556	2346105	239233

## Sheet: Data for Fig S2
Data for S2 Fig, left panel, ORF1ab, RPA-only assay								Data for S2 Fig, right panel, N, RPA-only assay
A single replicate was measured in a single experiment								A single replicate was measured in a single experiment
Time (min)	100000	10000	1000	100	10	NTC		Time (min)	100000	10000	1000	100	10	NTC
1	1075.22	1959.77	2317.3	2090.25	223.933	-6.2337		1	40957.6	33459.4	23910.6	20162.6	20821.5	1829.02
2	1130.89	1525.43	2126.69	1971.5	224.718	-8.74651		2	41066.8	33630.6	24579	20217.5	20923.2	2150.11
3	1125.36	1888.02	2482.68	2010.13	230.184	-4.63903		3	41380.2	33772.8	24827.2	20362.3	21119.3	2098.77
4	832.83	1796.92	2641.07	2308.11	216.835	-12.2741		4	41113.3	34233.5	24740.1	20293.9	21312.2	2066.2
5	1265.11	2042.12	2330.74	1985.49	263.971	-15.4151		5	41571.1	34182.8	24808.5	20257.2	21074.3	1924.32
6	1300.11	2100.23	2463.75	2266.37	320.44	-9.42303		6	41403.7	34374.6	24619.8	20498.9	21348.3	1934.71
7	1314.72	1517.43	2467.86	2112.67	307.252	-4.68735		7	41876.3	34104.6	24758	20477.4	21322.1	1927.26
8	989.745	1829.7	2571.73	2273.39	215.607	-2.12622		8	41801.4	34369.6	25114.5	20707.7	21358.2	2065.5
9	1217.08	2260.01	2632.45	2236.39	311.158	-16.9131		9	41674.5	34301.2	25167.7	20564.6	21396.5	1805.91
10	988.37	1850.77	2494.88	2243.53	375.745	-2.94772		10	41690	34565.7	24953.9	21023.9	21604.4	2167.97
11	1152.02	2009.24	2544.35	2199.68	228.395	-10.2928		11	42047.9	34498.6	25335.7	20903.3	21342.7	1992.44
12	1165.45	2139.04	2595.05	2101.85	220.162	-1.40137		12	42259.2	35117.9	25230.5	20973.5	21475.8	1951.72
13	1080.45	1858.68	2755.53	2256.95	219.309	-9.66465		13	42677.1	35130.9	25331.7	20990.4	21588.7	2081.57
14	1182.84	1966.85	2629.86	2366.97	386.599	-6.08873		14	43038.4	35594.1	25448.3	21185.8	21647.3	1775.6
15	1512.94	2302	2753.56	2201.45	376.658	-11.066		15	43543	36361.8	25238.6	21194	21573.8	1851.66
16	1598.82	2541.84	2706.05	2343.83	232.181	-11.5976		16	44240.6	36717.7	25798.3	21574.1	21684.6	2153.67
17	1868.99	1890.07	2534.42	2220.43	507.233	-9.76129		17	45338.4	37795.6	25714.9	21752.4	21357.7	1783.49
18	2656.73	2295.37	2681.45	2000.21	433.127	-4.01083		18	46431.6	38451.7	26106.7	21923	21687.4	1931.21
19	2892.18	2412.33	2780.04	2346.09	427.926	-5.02562		19	47832.1	39279	26515.1	22370.5	21662.1	1634.26
20	3659.55	2426.29	2555.71	2229.97	300.513	-5.6055		20	49740.6	40791.2	26849.7	22320.1	21721.3	1939.13
21	4117.82	2723.84	2790.83	2389.94	295.817	-20.3441		21	51637.7	41805.4	27447.2	22364.1	21917.7	1669.68
22	5525.98	3029.81	2547.71	2235.12	604.667	-3.5276		22	53327.3	42835.4	28018.5	22732.5	21781.4	1733.6
23	6293.64	3224.09	2696.36	2382.3	450.309	0		23	55514.5	44072.1	28828.4	22911.7	21953.5	1659.69
24	7606.84	3779.19	2728.1	2383	460.29	-14.2554		24	57898.1	45290.1	29647.8	23519	21951.1	1647.77
25	8985.73	3833.05	3063.01	2452.99	535.125	-6.71693		25	60406.9	46712.1	30813.5	23873.5	22106.9	2114.79
26	9990.37	4467.27	2697.2	2481.63	373.214	-16.3333		26	62873.5	48074	31640.5	24133.3	21852.5	1642.38
27	11344.4	4711.41	2790.33	2318.93	268.154	-16.0433		27	65538.1	49764	33505.9	24610.6	21988.8	1426.19
28	12673.4	5055.23	3028.26	2525.09	512.198	-5.26723		28	68079	51021.4	34884.6	25226	22040.9	1695.4
29	13942.8	5776.07	3092.11	2458.3	404.052	-4.39741		29	70658	52288.4	36185.8	25655.6	22269	1573.79
30	14955.8	6511.63	3004.95	2571.68	270.924	-0.19329		30	73528.2	53153.1	37130.7	26092.1	22015	1955.49
31	16060.2	6860.82	3150.77	2207.4	502.731	-13.3372		31	76434.1	54129.4	38803.9	26765.2	22276.9	1728.67
32	17596.9	7733.56	3160.1	2202.4	358.251	-7.34513		32	78702	55400.8	40639	27809.4	22277.8	1853.84
33	18481.3	7997.5	3338.11	2338.86	633.243	-3.09269		33	81181.4	56266.4	42167.7	28330.7	22252.8	1463.96
34	19605.2	8871.62	3603.75	2306.28	723.076	-9.13309		34	83650.1	57227.9	43810.4	28817.6	22236.8	1529.05
35	20984.9	9022.62	3982.69	2520.92	450.595	-8.26327		35	85370.6	58099.5	45490.6	29509	22527.3	1698.41
36	22031.9	10100.2	3746.35	2360	563.378	-3.5276		36	86885.8	59090.3	47325.6	30266.2	22602.7	1818.32
37	22956.2	10759.7	4032.12	2553.91	401.785	-3.91418		37	88558.2	59842.7	48687.6	31312.1	22526	1534.28
38	23601.9	10842.9	4099.14	2500.31	577.705	-11.9842		38	89733.6	61058.3	50475.4	32345.2	22644.3	1627.58
39	24689.8	11763.1	4308.03	2222.25	463.106	-1.20808		39	90915.9	62042.4	52006.5	33021.6	22830.9	1369.54
								49
								49.5
								50
								50.5
								51
								51.5
								52
								52.5
								53
								53.5
								54
								54.5
								55
								55.5
								56
								56.5
								57
								57.5
								58
								58.5
								59
								59.5
								60
								60.5
								61
								61.5
								62
								62.5
								63
								63.5
								64
								64.5
								65
								65.5
								66
								66.5
								67
								67.5
								68
								68.5
								69
								69.5
								70
								70.5
								71
								71.5
								72
								72.5
								73
								73.5
								74
								74.5
								75
								75.5
								76
								76.5
								77
								77.5
								78
								78.5
								79
								79.5
								80
								80.5
								81
								81.5
								82
								82.5
								83
								83.5
								84
								84.5
								85
								85.5
								86
								86.5
								87
								87.5
								88
								88.5
								89
								89.5
								90
								90.5
								91
								91.5
								92
								92.5
								93
								93.5
								94
								94.5
								95
								95.5
								96
								96.5
								97
								97.5
								98
								98.5
								99
								99.5
								100
								100.5
								101
								101.5
								102
								102.5
								103
								103.5
								104
								104.5
								105
								105.5
								106
								106.5
								107
								107.5
								108
								108.5
								109
								109.5
								110
								110.5
								111
								111.5
								112
								112.5
								113
								113.5
								114
								114.5
								115
								115.5
								116
								116.5
								117
								117.5
								118
								118.5
								119
								119.5
								120
								120.5
								121
								121.5
								122
								122.5
								123
								123.5
								124
								124.5
								125
								125.5
								126
								126.5
								127
								127.5
								128
								128.5
								129
								129.5
								130
								130.5
								131
								131.5
								132
								132.5
								133
								133.5
								134
								134.5
								135
								135.5
								136
								136.5
								137
								137.5
								138
								138.5
								139
								139.5
								140
								140.5
								141
								141.5
								142
								142.5
								143
								143.5
								144
								144.5
								145
								145.5
								146
								146.5
								147
								147.5
								148
								148.5
								149
								149.5
								150
								150.5

## Sheet: Data for Fig S4
Data for S4 Fig, qPCR assay using 22 clinical samples
Left panel, ORF1ab gene			Right panel, N gene
Patient ID	CT value		Patient ID	CT value
1	33.93		1	31.88
2	24.79		2	22.2
3	24.07		3	23.85
4	31.34		4	31.11
5	35.27		5	34.84
6	29.93		6	20.98
7	33.15		7	33.09
8	32.35		8	30.05
9	30.41		9	28.01
10	29.23		10	28.89
11	31.61		11	30.49
12	40		12	40
13	40		13	40
14	40		14	40
15	40		15	40
16	40		16	40
17	40		17	40
18	40		18	40
19	40		19	40
20	40		20	40
21	40		21	40
22	40		22	40
